# Supplementary material for: Reducing the Time Requirement of k-Means Algorithm
Source: PLoS One. 2012 Dec 11;7(12):e49946. doi: 10.1371/journal.pone.0049946 (PMC3519838; doi:10.1371/journal.pone.0049946)
Supplement: File S1 — Traditional, Overlapped, Enhanced and MM- kmeans algorithms C++ codes. Kmeansprograms.zip contains Traditionalkmeans.cpp, Overlappedkmeans.cpp, Enhancedkmeans.cpp and Mmkmeansmmi.cpp. These programs are implemented using Borland C++ version 5.0 and MATLAB version 7.0. The steps on how to run the programs are stated at the beginning of the program files in the zip. (ZIP) [file pone.0049946.s001.zip]

Archive with 4 entries (4 files):
- overlappedkmeans.cpp
- traditionalkmeans.cpp
- Enhancedkmeans.cpp
- Mmkmeansmmi.cpp
