# Supplementary material for: Reducing the Time Requirement of k-Means Algorithm
Source: PLoS One. 2012 Dec 11;7(12):e49946. doi: 10.1371/journal.pone.0049946 (PMC3519838; doi:10.1371/journal.pone.0049946)
Supplement: File S1 — Traditional, Overlapped, Enhanced and MM- kmeans algorithms C++ codes. Kmeansprograms.zip contains Traditionalkmeans.cpp, Overlappedkmeans.cpp, Enhancedkmeans.cpp and Mmkmeansmmi.cpp. These programs are implemented using Borland C++ version 5.0 and MATLAB version 7.0. The steps on how to run the programs are stated at the beginning of the program files in the zip. (ZIP) [file pone.0049946.s001.zip › overlappedkmeans.cpp]

#include <windows.h>
#include<iostream.h>
#include<iomanip.h>  // define setw() function
#include <stdio.h>
#include <ctype.h>
#include <stdlib.h>
#include <conio.h>
#include<math.h>
#include <except.h>
#include <time.h>
#include <dos.h>
#include "engine.h"


// Overlapped k-means implementation from Fahim et al (overlapped.cpp)

//////////////////////////////////////////////////////////////////////////////////////////////////////
// Title of paper: REDUCING THE TIME REQUIREMENT OF K-MEANS ALGORITHM                               //
// Authors: Victor Osamor, Ezekiel Adebiyi, Jelilli Oyelade, Seydou Doumbia                         //
// Operating system:  Window vista Home Basic                                                       //
// Processor: Intel(R) core(TM) Duo CPU T2300 @1.66GHz                                              //
// RAM: 512MB                                                                                       //
// System Type: 32-bit OS                                                                           //
// Programming language: Borland C++                                                                //
// Additional software:  MATLAB (MATLAB Version 7.0.0.19920 (R14)                                                                    //
//                                                                                                  //
// How to run the Four programs                                                                     //
//===============================                                                                   //
// We run all the Four programs under MATLAB platform to ensure uniform of the running time.         //
// The steps are the following:                                                                     //
//1. We ensure that all the programs and the data sets are in working directory of "WORK folder"    //
//   inside MATLAB. Then perform the steps 2, 3 and 4.                                              //
//2.  optsfile = [matlabroot '\bin\win32\mexopts\bccengmatopts.bat'];                               //
//3.  mex('-f', optsfile, 'filename.cpp');  filename is the name of the file e.g overlapped      //
//4. !filename.exe                                                                                  //
/////////////////////////////////////////////////////////////////////////////////////////////////////


// Storage allocation for the number of rows and columns.
const int ROW = 8000;
const int COL = 100 ;
void de_allocate();
void overlapped();
void distance();
void distance_new();
void input();
void compute();
void output_Overlapped();
int n, m,choice=0;
int row,rowc,col,colc,k,ia, iaa,ic,id, ie,ig,clusterid[ROW] ;
int ii,ih, ix, iy, ij, dd,iteration;
float counts[ROW],label[ROW],sum_prdt_a_old_c[ROW];
float sum_a_sqr[ROW],msum_a_sqr[ROW],ssum_prdt[ROW];
float sum_a[ROW],sum_old_c[ROW],sum_old_c_sqr[ROW],mssum_prdt[ROW];
float msum_old_c_sqr[ROW],d_distance_d[ROW],s_similarity_s[ROW];
float sum_clusterval[ROW],sum_clusterval_sqr[ROW],prdt_a_clusterval[ROW];
float nominator_clust[ROW],denominator_clust[ROW],pearson_rclust[ROW],distance_clustd[ROW];

// Declration for the dynamic arrays
	float**a;
	float**old_c;
   float**new_c;
   float **similarity_s;
   float **distance_d;
   float **sum_prdt;
   float **msum_prdt;
   float **pearson_r;
   float **prdt_a_old_c;
   float **nominator;
   float **denominator;
   float **prdt_a_oldc;
   float **clusterval;

 float MSE;  //da=MSE
 float MSE1;


 time_t t;
clock_t start, end;


FILE *fp1, *fp2,*fp3,*fp4;
char in_filename[20], out_filename[20];

int oyelade(void)
{

// int main(void)
//{


    try {                                 // TEST FOR EXCEPTIONS.
   // STEP 1: SET UP THE ROWS for arrays a, old_c and new_c.
   a = new float *[ROW];
   old_c = new float *[ROW];
   new_c = new float *[ROW];
   similarity_s = new float *[ROW];
   distance_d   = new float *[ROW];
   sum_prdt     = new float *[ROW];
   msum_prdt    = new float *[ROW];
   pearson_r    = new float *[ROW];
   prdt_a_old_c = new float *[ROW];
   nominator    = new float *[ROW];
   denominator  = new float *[ROW];
   prdt_a_oldc  = new float *[ROW];
   clusterval	 = new float *[ROW];
    // STEP 2: SET UP THE COLUMNS for arrays a, old_c and new_c.
   for(int j = 0; j<ROW; j++)
   a[j] = new float[COL];
   for(int kk = 0; kk<ROW; kk++)
   old_c[kk] = new float[COL];
   for(int ll = 0; ll<ROW; ll++)
   new_c[ll] = new float[COL];

   for(int s = 0; s<ROW; s++)
   similarity_s[s] = new float [COL];
   for(int ds = 0; ds<ROW; ds++)
   distance_d[ds]= new float [COL];
   for(int ss = 0; ss<ROW; ss++)
   sum_prdt[ss] = new float[COL];

   for(int mm = 0; mm<ROW; mm++)
   msum_prdt[mm]= new float[COL];

   for(int p = 0; p<ROW; p++)
   pearson_r[p]= new float [COL];
   for(int pp = 0; pp<ROW; pp++)
   prdt_a_old_c[pp] = new float[COL];
   for(int nn = 0; nn<ROW; nn++)
   nominator[nn]= new float[COL];
   for(int dd = 0; dd<ROW; dd++)
   denominator[dd]= new float[COL];
   for(int dt = 0; dt<ROW; dt++)
   prdt_a_oldc[dt]= new float[COL];

   for(int cl = 0; cl<ROW; cl++)
   clusterval[cl] = new float[COL];
   }


   catch (xalloc) {  // ENTER THIS BLOCK ONLY IF xalloc IS THROWN.
   // YOU COULD REQUEST OTHER ACTIONS BEFORE TERMINATING
        cout << "Could not allocate. Bye ...";
        exit(-1);
        }

///Pfahb3_gene LeRock_2 Pfahb3_gene Ericmicroaaray_gene Wirth_chloroquine
    
    cout << "Enter the input file:";
    cin>>in_filename;

    cout << "Enter the output file:";
    cin>>out_filename;

        
    if(NULL==(fp1=fopen(in_filename, "r"))){ //input LeRock Bozdeck "Ericmicroaaray_gene.txt"
        printf("can not open file\n");
        getchar();
        exit(0);
        }
//Wirth_chloroquine  Pfahb3overlapped25  Ericmicro
   if(NULL==(fp3=fopen(out_filename, "w"))){   //"Ericmicro_overlap25.txt"
        printf("can not open file\n");
        getchar();
        exit(0);
        }


   input();

  // Initial centroids randomly selected
  //   randomize();


   srand((unsigned) time(&t));

/*	 for(row= 0; row<k; row++){
		 for(col= 0; col<m; col++){
		 old_c[row][col] = a[rand()%n][col];
		 }
	  }    */

 	 for(row= 0; row<k; row++){
		 for(col= 0; col<m; col++){
		 old_c[row][col] = a[row][col];
		 }
	  }

     sum_a[0] = 0;
	  sum_a_sqr[0] = 0;


   for(row= 0; row<n; row++){
		 for(col= 0; col<m; col++){
       sum_a[row] += a[row][col];
       sum_a_sqr[row] += a[row][col]*a[row][col];
       }
      msum_a_sqr[row] = m*sum_a_sqr[row];
    }

  start = clock();
  overlapped();
  end = clock();
output_Overlapped();
 fclose(fp1);
 fclose(fp3);
 de_allocate();
 getch();
 return 0;

} // end of main

void overlapped()
{
float oldMSE;

MSE = 10000000.00;
iteration = 0;


 do{

   MSE1 = 0;
   oldMSE = MSE;
  for(ia = 0; ia < n; ia++){    // Clear the counts from the last run
   counts[ia] = 0;
   sum_prdt_a_old_c[0] = 0;
     for (iaa = 0; iaa<m; iaa ++){
  		 sum_prdt[ia][iaa] = 0;
      }
    }


   for(rowc= 0; rowc<k; rowc++){
		 for(colc= 0; colc<m; colc++){
       sum_old_c[rowc] = 0;
       sum_old_c_sqr[rowc] = 0;
       }
    }


   for(rowc= 0; rowc<k; rowc++){
		 for(colc= 0; colc<m; colc++){
       sum_old_c[rowc] += old_c[rowc][colc];
       sum_old_c_sqr[rowc] += old_c[rowc][colc]*old_c[rowc][colc];
       }
      msum_old_c_sqr[rowc] = m*sum_old_c_sqr[rowc];
    }

 distance();
 distance_new();

 MSE = MSE1;

 cout<<" "<<MSE<<" "<<iteration<<"\n";

 iteration++;
 }  while(MSE<oldMSE);   // Check for convergence

 }  // end of overlaped

 void distance()
 {
 for(id = 0; id<n; id++){
 compute();
 MSE1 += d_distance_d[id];
  ig = clusterid[id]; //label[id];   // cluster number
  counts[ig] += 1;

  } // outer for loop


 // Calculate the mean and the sum of squares for each cluster


  for(ix = 0; ix<n; ix++){  // Initialize the new centroid
	 for(iy = 0; iy <col; iy++){
		new_c[ix][iy] = 0;
	  }
  }


  for(ic = 0; ic<n; ic++){
	 ig = clusterid[ic];

	 for(ih = 0; ih <col; ih++){
		new_c[ig][ih] += a[ic][ih];
      }
   }


// calculate the new centroids
 for(ij = 0; ij<col; ij++){
	 for(ii = 0; ii <n; ii++){

      if(counts[ii] != 0){
	  	new_c[ii][ij] /= float(counts[ii]);
	 }  // if condition

   }  // inner for loop

  }  // outer for loop


} // distance()


void distance_new()
{

for(id = 0; id<n; id++){
    ssum_prdt[id] = 0;
    sum_a[id]     = 0;
    sum_a_sqr[id] = 0;
    sum_clusterval[id]= 0;
    sum_clusterval_sqr[id]= 0;
   for (iaa = 0; iaa<m; iaa ++){
  		 sum_prdt[id][iaa] = 0;
      }

    }

     for(rowc= 0; rowc<k; rowc++){
		 for(colc= 0; colc<m; colc++){
       sum_old_c[rowc] = 0;
       sum_old_c_sqr[rowc] = 0;
       }
    }

  for(rowc= 0; rowc<k; rowc++){
		 for(colc= 0; colc<m; colc++){
       sum_old_c[rowc] += new_c[rowc][colc];
       sum_old_c_sqr[rowc] += new_c[rowc][colc]*new_c[rowc][colc];
       }
      msum_old_c_sqr[rowc] = m*sum_old_c_sqr[rowc];
    }


  for(ic = 0; ic<n; ic++){
	 ig = clusterid[ic];
    for(ih = 0; ih <col; ih++){
	 clusterval[ic][ih]=new_c[ig][ih];
      }
   }


    for(id = 0; id<n; id++){
     for(ie = 0; ie<m; ie++){
      sum_a[id] += a[id][ie];
      sum_a_sqr[id] += a[id][ie]*a[id][ie];
      sum_clusterval[id] += clusterval[id][ie];
      sum_clusterval_sqr[id] += clusterval[id][ie]*clusterval[id][ie];
      ssum_prdt[id] += a[id][ie]* clusterval[id][ie];
      prdt_a_clusterval[id]= sum_a[id]*sum_clusterval[id];
      }

     mssum_prdt[id] = m*ssum_prdt[id];
     nominator_clust[id] = mssum_prdt[id] - prdt_a_clusterval[id];
     denominator_clust[id] = sqrt((msum_a_sqr[id] - pow(sum_a[id],2))*(m*sum_clusterval_sqr[id] -pow(sum_clusterval[id],2)));

    if(denominator_clust[id] == 0.00){      //
    pearson_rclust[id] = 0.00;
    }
    else{
   pearson_rclust[id] = nominator_clust[id]/denominator_clust[id];
   }
   distance_clustd[id]   = (1-pearson_rclust[id]);    // claculate the distance between the two objects

if(distance_clustd[id]<=d_distance_d[id]){
ig = clusterid[id];
distance_clustd[ig] = distance_clustd[id];
  }

  else{
  compute();
       }   //else stmt
     }  // outer for loop


  for(ii = 0; ii<k; ii++){
	 for(ij = 0; ij <col; ij++){
        old_c[ii][ij] = new_c[ii][ij];
        }
      }


} //distance_new()


void input()
{

   
  // Inputes //
  cout<<"Enter number of Genes (Row):"; cin>>n;
  cout<<"Enter number of Time points(column):"; cin>>m;

   for(row=0;row<n;row++){
    for(col=0;col<m;col++)
    fscanf(fp1,"%f", &a[row][col]);
    }

/*  for(row=0;row<n;row++){
    for(col=0;col<m;col++)
    scanf("%f", &a[row][col]);
    } */


  label1: clrscr();

	cout<<"Enter the number of K-clusters:"; cin>>k;
	if(k <= 1){
	cout<<"number of K-clusters must greater than 1\n\n";
	cout<<"Press Enter key to continue.........\n\n";
	getch();
	goto label1;
	}

	if(k >= n){
	cout<<"number of K-clusters must not exceed or\n";
	cout<<"equal the # of objects\n\n";
	cout<<"Press Enter key to continue.........\n\n";
	getch();
	goto label1;
	}


}

void output_Overlapped()
{
 fprintf(fp3,"   Gene #\tCluster counts\tcluster #\tdistant\tsimilarity\n\n");
 cout<<"\n\nGene #"<<" "<<"Cluster counts"<<" "<<"cluster #"<<"\n\n";
 for(ig = 0; ig < n; ig++){    // Clear the counts from the last run
	counts[ig] = 0;
  }
 for(id = 0; id<n; id++){
 ig = clusterid[id];//label[id];
 counts[ig] += 1;
 dd = counts[ig];
 fprintf(fp3,"\t%d\t%d\t%d\t%0.3f\t\%0.3f", id+1,dd,ig+1,d_distance_d[id],s_similarity_s[id]);
 fprintf(fp3,"\n");
 cout<<setw(4)<<(id+1) <<setw(8)<<counts[ig]<<setw(12)<<(ig+1);
 printf("\t\t%0.3f\t\%0.3f",d_distance_d[id],s_similarity_s[id]);
 cout<<" \n";
  }

 cout<<"\n\nProcess complete at iteration:"<<" ";
 cout<<"  "<<iteration<<"\n";
 printf("\n");
 cout<<"\n\nExecution time is:"<<" ";
 cout<<"  "<<(end-start)/CLK_TCK<<"\n";
 fprintf(fp3, "\nExecution time is:");
 fprintf(fp3,"%0.3f",(end-start)/CLK_TCK);
 fprintf(fp3,"sec\n");
 printf("\nMean of square error(MSE):");
 cout<<" "<<MSE;
 fprintf(fp3, "\nMean square error(MSE):");
 fprintf(fp3,"%0.3f\n",MSE);
 printf("\n");
 printf("\n\nNumber of clusters is: %d\t", k);
 fprintf(fp3,"\n\nProcess complete at iteration:\t%d", iteration);
 fprintf(fp3,"\n");
 fprintf(fp3,"\n\nNumber of clusters is: %d\t", k);
 getch();

}

void compute(){

float min;


min = MSE;
for(ic = 0; ic <k; ic++){

		for(ie = 0; ie<m; ie++){
	  	prdt_a_old_c[id][ic] = a[id][ie]* old_c[ic][ie];
      sum_prdt[id][ic] += prdt_a_old_c[id][ic];
      }    // inner for loop

    msum_prdt[id][ic] = m*sum_prdt[id][ic];
    prdt_a_oldc[id][ic]= sum_a[id]*sum_old_c[ic];
    nominator[id][ic] = msum_prdt[id][ic] - prdt_a_oldc[id][ic];
    denominator[id][ic] = (msum_a_sqr[id] - pow(sum_a[id],2))*(msum_old_c_sqr[ic] -pow(sum_old_c[ic],2));

    if(denominator[id][ic] == 0.00){
    pearson_r[id][ic] = 0.00;
     }
    else{
   pearson_r[id][ic] = nominator[id][ic]/sqrt(denominator[id][ic]);
   }
    similarity_s[id][ic] = (pearson_r[id][ic] + 1)/2;   // calculate the similarity between the two objects
    distance_d[id][ic]   = (1-pearson_r[id][ic]);    // claculate the distance between the two objects
    if(distance_d[id][ic]<min){
    min = distance_d[id][ic];
    label[id] = ic; // Assign the data point to belong to cluster ic
   clusterid[id] = ic;
   //pointdis in Fahim et al. is same as d_distance_d
    d_distance_d[id] = min;
    s_similarity_s[id]= similarity_s[id][ic];

    }
  } // second outer for loop


}


void de_allocate() {

  // STEP 1: DELETE THE COLUMNS
   for (int i = 0; i < m;  i++)
   delete[] a[i];
   for (int kk = 0; kk < m;  kk++)
   delete[] old_c[kk];
  for (int ll = 0; ll < m;  ll++)
   delete[] new_c[ll];


  for(int s = 0; s<m; s++)
  delete[] similarity_s[s];
   for(int ds = 0; ds<m; ds++)
   delete[]distance_d[ds];
   for(int ss = 0; ss<m; ss++)
   delete[]sum_prdt[ss];
   for(int mm = 0; mm<m; mm++)
   delete[]msum_prdt[mm];
   for(int p = 0; p<m; p++)
   delete[]pearson_r[p];
   for(int pp = 0; pp<m; pp++)
   delete[]prdt_a_old_c[pp];
   for(int nn = 0; nn<m; nn++)
   delete[]nominator[nn];
   for(int dd = 0; dd<m; dd++)
   delete[]denominator[dd];
   for(int dt = 0; dt<m; dt++)
   delete []prdt_a_oldc[dt];

   for(int cl = 0; cl<m; cl++)
   delete []clusterval[cl];


// STEP 2: DELETE THE ROWS
   delete[] a;
   delete[] old_c;
   delete[] new_c;
   delete[] similarity_s;
   delete[] distance_d;
   delete[] sum_prdt;
   delete[] msum_prdt;
   delete[] pearson_r;
   delete[] prdt_a_old_c;
   delete[] nominator;
   delete[] denominator;
   delete[] prdt_a_oldc;
   delete[]clusterval;

   }

int PASCAL WinMain (HINSTANCE hInstance,
                    HINSTANCE hPrevInstance,
                    LPSTR     lpszCmdLine,
                    int       nCmdShow)

{
oyelade();   
 return(0);
}
