# Supplementary material for: Reducing the Time Requirement of k-Means Algorithm
Source: PLoS One. 2012 Dec 11;7(12):e49946. doi: 10.1371/journal.pone.0049946 (PMC3519838; doi:10.1371/journal.pone.0049946)
Supplement: File S1 — Traditional, Overlapped, Enhanced and MM- kmeans algorithms C++ codes. Kmeansprograms.zip contains Traditionalkmeans.cpp, Overlappedkmeans.cpp, Enhancedkmeans.cpp and Mmkmeansmmi.cpp. These programs are implemented using Borland C++ version 5.0 and MATLAB version 7.0. The steps on how to run the programs are stated at the beginning of the program files in the zip. (ZIP) [file pone.0049946.s001.zip › Mmkmeansmmi.cpp]

#include <windows.h>
#include <stdlib.h>
#include <stdio.h>
#include <string.h>
#include<conio.h>
#include<iostream.h>
#include <fstream.h>
#include "engine.h"
#include<iomanip.h>  // define setw() function
#include <ctype.h>
#include<math.h>
#include <except.h>
#include <time.h>
#include <dos.h>
#include <complex.h>


#define BUFSIZE 256


//ifstream fp1; // Declares a file pointer.


// Our MMk-means implementation (mmkmeans2mmi.cpp)

//////////////////////////////////////////////////////////////////////////////////////////////////////
// Title of paper: REDUCING THE TIME REQUIREMENT OF K-MEANS ALGORITHM                               //
// Authors: Victor Osamor, Ezekiel Adebiyi, Jelilli Oyelade, Seydou Doumbia                         //
// Operating system:  Window vista Home Basic                                                       //
// Processor: Intel(R) core(TM) Duo CPU T2300 @1.66GHz                                              //
// RAM: 512MB                                                                                       //
// System Type: 32-bit OS                                                                           //
// Programming language: Borland C++                                                                //
// Additional software:  MATLAB (MATLAB Version 7.0.0.19920 (R14)                                                                    //
//                                                                                                  //
// How to run the Four programs                                                                     //
//===============================                                                                   //
// We run all the Four programs under MATLAB platform to ensure uniformity of the running time.         //
// The steps are the following:                                                                     //
//1. We ensure that all the programs and the data sets are in working directory of "WORK folder"    //
//   inside MATLAB. Then perform the steps 2, 3 and 4.                                              //
//2.  optsfile = [matlabroot '\bin\win32\mexopts\bccengmatopts.bat'];                               //
//3.  mex('-f', optsfile, 'filename.cpp');  filename is the name of the file e.g mmkmeans22mmi      //
//4. !filename.exe                                                                                  //
/////////////////////////////////////////////////////////////////////////////////////////////////////


// Storage allocation for the number of rows and columns.
const int ROW = 8000;
const int COL = 100 ;


struct Adj_X{
bool ok;
int dist, j;
};


Adj_X adj_x[ROW];

void de_allocate();
void traditional();
void input();
void compute();
void compute_metric_r();
void output_Traditional();
void validat_function();

int row,rowc,col,colc,k,ia, iaa,ic,id, ie,ig,TI, clusterid[ROW] ;
int i,j,n,m, ii,ih, ix, iy, ij, dist,dd,count_ite, iteration;
float counts[ROW],label[ROW],sum_prdt_a_old_c[ROW],sum_new_c[ROW],sum_new_sqr_c[ROW];
float sum_a_sqr[ROW],msum_a_sqr[ROW],ssum_prdt[ROW],msum_new_sqr_c[ROW];
float sum_a[ROW],sum_old_c[ROW],sum_old_c_sqr[ROW],mssum_prdt[ROW];
float msum_old_c_sqr[ROW],d_distance_d[ROW],s_similarity_s[ROW];
float sum_clusterval[ROW],sum_clusterval_sqr[ROW],prdt_a_clusterval[ROW];
float nominator_clust[ROW],denominator_clust[ROW],pearson_rclust[ROW],distance_clustd[ROW];
float M_MSE[ROW];

Engine *ep; // declare matlab engine variable
static double Dreal_prev_arr[COL];
static int set[COL][ROW], nj[ROW];

// Declration for the dynamic arrays

static double *r_data = new double[ROW]; // for one dimensional array

  float**a;
  float**old_c;
  float**new_c;
  float **similarity_s;
  float **distance_d;
  float **sum_prdt;
  float **msum_prdt;
  float **pearson_r;
  float **prdt_a_old_c;
  float **nominator;
  float **denominator;
  float **prdt_a_oldc;
  float **clusterval;

  float MSE,MMI,MSEpredicted;  //da=MSE
  float MSE1;
  bool compute_eigenvalue=0, check_stability=0;

  time_t t;
  clock_t start, end;

 
 
   FILE *fp1, *fp2;


int oyelade(void)
{
    try {                                 // TEST FOR EXCEPTIONS.
   // STEP 1: SET UP THE ROWS for arrays a, old_c and new_c.
   a = new float *[ROW];
   old_c = new float *[ROW];
   new_c = new float *[ROW];
   similarity_s = new float *[ROW];
   distance_d   = new float *[ROW];
   sum_prdt     = new float *[ROW];
   msum_prdt    = new float *[ROW];
   pearson_r    = new float *[ROW];
   prdt_a_old_c = new float *[ROW];
   nominator    = new float *[ROW];
   denominator  = new float *[ROW];
   prdt_a_oldc  = new float *[ROW];
   clusterval	 = new float *[ROW];
    // STEP 2: SET UP THE COLUMNS for arrays a, old_c and new_c.
   for(int j = 0; j<ROW; j++)
     a[j] = new float[COL];
   for(int kk = 0; kk<ROW; kk++)
     old_c[kk] = new float[COL];
   for(int ll = 0; ll<ROW; ll++)
     new_c[ll] = new float[COL];

   for(int s = 0; s<ROW; s++)
     similarity_s[s] = new float [COL];
   for(int ds = 0; ds<ROW; ds++)
     distance_d[ds]= new float [COL];
   for(int ss = 0; ss<ROW; ss++)
     sum_prdt[ss] = new float[COL];

   for(int mm = 0; mm<ROW; mm++)
     msum_prdt[mm]= new float[COL];

   for(int p = 0; p<ROW; p++)
     pearson_r[p]= new float [COL];
   for(int pp = 0; pp<ROW; pp++)
     prdt_a_old_c[pp] = new float[COL];
   for(int nn = 0; nn<ROW; nn++)
     nominator[nn]= new float[COL];
   for(int dd = 0; dd<ROW; dd++)
     denominator[dd]= new float[COL];
   for(int dt = 0; dt<ROW; dt++)
     prdt_a_oldc[dt]= new float[COL];

   for(int cl = 0; cl<ROW; cl++)
     clusterval[cl] = new float[COL];
   }

   catch (xalloc) {  // ENTER THIS BLOCK ONLY IF xalloc IS THROWN.
      // YOU COULD REQUEST OTHER ACTIONS BEFORE TERMINATING
      cout << "Could not allocate. Bye ...";
      exit(-1);
      }
  //Pfahb3_gene  LeRock_2 Ericmicroaaray_gene Wirth_chloroquine
  if(NULL==(fp1=fopen("Pfahb3_gene.txt", "r"))){ //input LeRock Bozdeck
    printf("can not open file\n");
    getchar();
    exit(0);
    }//Wirth_chlor  Eric_gene25

   if(NULL==(fp2=fopen("MMPfahb3_gene25.txt", "w"))){ //Pfahb3_kmeans15
	 printf("can not open file\n");
     getchar();
	 exit(0);
    }

 clrscr();
 count_ite = 0;

 input();
 for(i=0; i<n; i++){
    adj_x[i].ok = 0;
    adj_x[i].dist = 0;
    adj_x[i].j = 0;
}

  // Initial centroids randomly selected

	time_t t;
    srand((unsigned) time(&t));
/*
	 for(row= 0; row<k; row++){
		 for(col= 0; col<m; col++){
		 old_c[row][col] = a[rand()%n][col];
		 }
	  }
*/
   //Initial centroids fixed!
  	 for(row= 0; row<k; row++){
		 for(col= 0; col<m; col++){
		 old_c[row][col] = a[row][col];
		 }
	  }


     sum_a[0] = 0;
	  sum_a_sqr[0] = 0;

   for(row= 0; row<n; row++){
		 for(col= 0; col<m; col++){
            sum_a[row] += a[row][col];
            sum_a_sqr[row] += a[row][col]*a[row][col];
         }
       msum_a_sqr[row] = m*sum_a_sqr[row];
    }

  start = clock();
  traditional();
  end = clock();
  output_Traditional();
  fclose(fp1);
  fclose(fp2);
  de_allocate();
  return 0;

} // end of main

void compute_mm(){
    int i, j;
    mxArray *a = NULL, *d = NULL;
	char buffer[BUFSIZE+1];
    double absval, diffj;
    double *Dreal, *Dimag;
    
    if(compute_eigenvalue){ //if(iteration>(TI/2)){ // if(MMI<=0.7) ************

    /* We will create mxArray put it into MATLAB and calculate its eigen values
	  */

         a = mxCreateDoubleMatrix(k, k, mxREAL);
         memcpy((char *) mxGetPr(a), (char *) r_data, (k*k)*sizeof(double));
         engPutVariable(ep, "A", a);

	 /*
	 * Calculate the eigen value
	 */
	    engEvalString(ep, "d = eig(A)");  //compute eigenvalues for r

	 /*
	 * Get the eigen value mxArray
	 */ 
	    d = engGetVariable(ep, "d");
     
        if (d == NULL)
          {
			MessageBox ((HWND)NULL, (LPSTR)"Get Array Failed", (LPSTR)"EngEigin.c", MB_OK);
		  }

        else {

           Dreal = mxGetPr(d);
		   Dimag = mxGetPi(d);

		   printf(".........STARTING MATRIX (ej=d).............for iteration %d\n", iteration);
    
         }//end else
        
        if(check_stability){ //if(iteration>((TI/2)-1)){ //if(MMI<=0.7) ************
            for(j=0; j<k; j++){
                diffj=Dreal[j]-Dreal_prev_arr[j];
                if(diffj<0) diffj=-1*diffj;
                if(diffj<=0.015 && diffj>=(0.5/100)){
                     for(i=0; i<nj[j]; i++){
                        adj_x[set[j][i]].ok=1;
                    //printf("%d\n", adj_x[set[j][i]].ok);
                     }
                }
            
            
        }
    }
     for(i=0; i<k; i++){
       Dreal_prev_arr[i]=Dreal[i];//mxGetPr(d);
     }
   
   }//end of first if stmt 
	

	

/*
	 * We're done! Free memory, close MATLAB engine and exit.
	 */
    mxDestroyArray(d);
	mxDestroyArray(a);
}


void traditional()
{
  float oldMSE;//,min;
  int count, i, j;

  MSE = 1000000.00;
  iteration = 0;
//double *Dprev_real;

  do{
   MSE1 = 0;
   oldMSE = MSE;
   count_ite += 1;

   //initialise set data here for each iteration.
   for(i=0; i<k; i++)
        nj[i]=0;
   
  for(ia = 0; ia < n; ia++){    // Clear the counts from the last run
      counts[ia] = 0;
      sum_prdt_a_old_c[0] = 0;
     for (iaa = 0; iaa<m; iaa ++){
  		 sum_prdt[ia][iaa] = 0;
      }
    }


   for(rowc= 0; rowc<k; rowc++){
		 for(colc= 0; colc<m; colc++){
         sum_old_c[rowc] = 0;
         sum_old_c_sqr[rowc] = 0;
        }
     }

   for(rowc= 0; rowc<k; rowc++){
		 for(colc= 0; colc<m; colc++){
         sum_old_c[rowc] += old_c[rowc][colc];
         sum_old_c_sqr[rowc] += old_c[rowc][colc]*old_c[rowc][colc];
        }
      msum_old_c_sqr[rowc] = m*sum_old_c_sqr[rowc];
    }


 // for each observation, calculate the distance from each cluster center
 // using the pearson correlation coefficient and assign to the nearest.

 for(id = 0; id<n; id++){
  compute();
  MSE1 += d_distance_d[id];

  ig = label[id];   // cluster number
  counts[ig] += 1;

 dd = counts[ig];

  } // outer for loop

   printf("\n");
   fprintf(fp2,"\n\n");

 // Calculate the mean and the sum of squares for each cluster
  for(ix = 0; ix<n; ix++){  // Initialize the new centroid
	 for(iy = 0; iy <col; iy++){
		new_c[ix][iy] = 0;
	  }
  }

  for(ic = 0; ic<n; ic++){
	 ig = label[ic];

	 for(ih = 0; ih <col; ih++){
		new_c[ig][ih] += a[ic][ih];
      }
   }


// calculate the new centroids
 for(ij = 0; ij<col; ij++){
	 for(ii = 0; ii <n; ii++){

      if(counts[ii] != 0){
	  	new_c[ii][ij] /= float(counts[ii]);
	 }  // if condition

   }  // inner for loop

  }  // outer for loop

   //compute r using old_c and new_c
  compute_metric_r();
  //iteration++;

//compute mm to be inserted here!
  count=-1;
  for(i=0; i<k; i++){
    for(j=0; j<k; j++){
        r_data[count+=1]=pearson_r[i][j];
    }
 }  

  //compute_mm();
 MSE = MSE1;
 M_MSE[iteration]=MSE;

 for(ii = 0; ii<k; ii++){
	 for(ij = 0; ij <col; ij++){
        old_c[ii][ij] = new_c[ii][ij];
        }
      }

  cout<<"MSE="<<MSE<<"       iteration nr.:"<<iteration<<"\n";
  
  if(iteration >= 1){
        validat_function();
        if(compute_eigenvalue==1)
            check_stability=1;
        if(MMI<=0.7)
            compute_eigenvalue=1;
    }
    compute_mm();
  iteration++;
  }while(MSE<oldMSE);   // Check for convergence

} // end of traditional K-means

void validat_function()
{
  MSEpredicted = M_MSE[0]*0.50;
  MMI = (1-MSEpredicted/M_MSE[iteration])*100;
 }   

 void input()
{
    int xx;

  // Inputes //
   cout<<"Enter number of Genes (Row):"; cin>>n;
   cout<<"Enter number of Time points(column):"; cin>>m;
  
  for(row=0;row<n;row++){
    for(col=0;col<m;col++)
      fscanf(fp1,"%f", &a[row][col]);
   }

   label1: clrscr();

	cout<<"Enter the number of K-clusters:"; cin>>k;
	if(k <= 1){
	   cout<<"number of K-clusters must greater than 1\n\n";
	   cout<<"Press Enter key to continue.........\n\n";
	   getch();
       goto label1;
	 }

	if(k >= n){
	    cout<<"number of K-clusters must not exceed or\n";
	    cout<<"equal the # of objects\n\n";
	    cout<<"Press Enter key to continue.........\n\n";
	    getch();
	    goto label1;
	 }
   
    // TI = predictive total number of iteration

    //cout<<"Enter predictive total number of iterations:"; cin>>TI;
}

void output_Traditional()
{
   fprintf(fp2,"   Gene #\tCluster counts\tcluster #\tdistant\tsimilarity\n\n");
   cout<<"\n\nGene #"<<" "<<"Cluster counts"<<" "<<"cluster #"<<"\n\n";
   for(ig = 0; ig < n; ig++){    // Clear the counts from the last run
	  counts[ig] = 0;
    }
   for(id = 0; id<n; id++){
      ig = label[id];
      counts[ig] += 1;
      dd = counts[ig];
      fprintf(fp2,"\t%d\t%d\t%d\t%0.3f\t\%0.3f", id+1,dd,ig+1,d_distance_d[id],s_similarity_s[id]);
      fprintf(fp2,"\n");
      cout<<setw(4)<<(id+1) <<setw(8)<<counts[ig]<<setw(12)<<(ig+1);
      cout<<" \n";
      cout<<setw(4)<<(id+1) <<setw(8)<<counts[ig]<<setw(12)<<adj_x[id].j+1<<setw(4)<<adj_x[id].ok;
      printf("\t\t%0.3f\t\%0.3f",d_distance_d[id],s_similarity_s[id]);
      cout<<" \n";
    }
   cout<<"\n\nProcess complete at iteration:"<<" ";
   cout<<"  "<<iteration<<" "<< M_MSE[0]<<" "<<MMI<<"\n";
   printf("\n");
   printf("Mean of square error(MSE):");
   cout<<" "<<MSE;
   fprintf(fp2, "\nMean of square error(MSE):");
   fprintf(fp2,"%0.3f\n",MSE);
   printf("\n");
   fprintf(fp2,"%0.3f",(end-start)/CLK_TCK);
   fprintf(fp2,"sec\n");
   printf("\n\nNumber of clusters is: %d\t", k);
   fprintf(fp2,"\n\nProcess complete at iteration:\t%d", iteration);
   fprintf(fp2,"\n");
   fprintf(fp2,"\n\nNumber of clusters is: %d\t", k);
 }


void compute(){

float min;


min = MSE;

if(adj_x[id].ok == 0){

    for(ic = 0; ic <k; ic++){

		for(ie = 0; ie<m; ie++){
	  	prdt_a_old_c[id][ic] = a[id][ie]* old_c[ic][ie];
      sum_prdt[id][ic] += prdt_a_old_c[id][ic];
      }    // inner for loop

    msum_prdt[id][ic] = m*sum_prdt[id][ic];
    prdt_a_oldc[id][ic]= sum_a[id]*sum_old_c[ic];
    nominator[id][ic] = msum_prdt[id][ic] - prdt_a_oldc[id][ic];
    denominator[id][ic] = (msum_a_sqr[id] - pow(sum_a[id],2))*(msum_old_c_sqr[ic] -pow(sum_old_c[ic],2));

    if(denominator[id][ic] == 0.00){
    pearson_r[id][ic] = 0.00;
     }
    else{
   pearson_r[id][ic] = nominator[id][ic]/sqrt(denominator[id][ic]);
   }
    similarity_s[id][ic] = (pearson_r[id][ic] + 1)/2;   // calculate the similarity between the two objects
    distance_d[id][ic]   = (1-pearson_r[id][ic]);    // claculate the distance between the two objects
    if(distance_d[id][ic]<min){
    min = distance_d[id][ic];
    label[id] = ic; // Assign the data point to belong to cluster ic
    clusterid[id] = ic;
    d_distance_d[id] = min;
    adj_x[id].dist=min;
    dist=d_distance_d[id];
   //adj_x[id].dist = d_distance_d[id];   // here i = id
    adj_x[id].j = ic;            // j = ic
   //set[j]=add[i]
    nj[ic]+=1;
    set[ic][nj[ic]-1]=id;
    s_similarity_s[id]= similarity_s[id][ic];
   } 

 }// second outer for loop
}else{
   // point stay in its cluster
      //note that d_distance_d does what adj_x[id].dist is doing!
   dist = adj_x[id].dist;
   }
    
}

void compute_metric_r()

{
 for(id= 0; id<k; id++){
  	 for(ic= 0; ic<m; ic++){
      sum_new_c[id] = 0;
      sum_new_sqr_c[id] = 0;
      sum_prdt[id][ic] = 0;
       }
    }

	   for(rowc= 0; rowc<k; rowc++){
		 for(colc= 0; colc<m; colc++){
       sum_new_c[rowc] += new_c[rowc][colc];
       sum_new_sqr_c[rowc] += new_c[rowc][colc]*new_c[rowc][colc];
       }
      msum_new_sqr_c[rowc] = m*sum_new_sqr_c[rowc];
     }

	for(id = 0; id<k; id++){

	 for(ic = 0; ic <k; ic++){
      for(ie = 0; ie<m; ie++){
	   sum_prdt[id][ic] += old_c[id][ie]*new_c[ic][ie];
      }    // inner for loop
    msum_prdt[id][ic] = m*sum_prdt[id][ic];
      }

   }

   //printf("\n\n");
   for(id = 0; id<k; id++){
	 for(ic = 0; ic <k; ic++){
    nominator[id][ic] = msum_prdt[id][ic] - (sum_old_c[id]*sum_new_c[ic]);
    denominator[id][ic] = sqrt((msum_old_c_sqr[id] - pow(sum_old_c[id],2))*(msum_new_sqr_c[ic] -pow( sum_new_c[ic],2)));
    if(denominator[id][ic] == 0.00){
    pearson_r[id][ic] = 0.00;
     }
    else{
   pearson_r[id][ic] = nominator[id][ic]/denominator[id][ic];
   }
   // printf("\t%0.2f",pearson_r[id][ic]) ;
    fprintf(fp2,"\t%0.2f", pearson_r[id][ic]);
    }
   // printf("\n");
    fprintf(fp2,"\n");
  }

}


void de_allocate() {

  // STEP 1: DELETE THE COLUMNS
   for (int i = 0; i < m;  i++)
     delete[] a[i];
   for (int kk = 0; kk < m;  kk++)
     delete[] old_c[kk];
   for (int ll = 0; ll < m;  ll++)
     delete[] new_c[ll];


  for(int s = 0; s<m; s++)
     delete[] similarity_s[s];
  for(int ds = 0; ds<m; ds++)
     delete[]distance_d[ds];
  for(int ss = 0; ss<m; ss++)
     delete[]sum_prdt[ss];
  for(int mm = 0; mm<m; mm++)
     delete[]msum_prdt[mm];
  for(int p = 0; p<m; p++)
     delete[]pearson_r[p];
  for(int pp = 0; pp<m; pp++)
     delete[]prdt_a_old_c[pp];
  for(int nn = 0; nn<m; nn++)
     delete[]nominator[nn];
  for(int dd = 0; dd<m; dd++)
     delete[]denominator[dd];
  for(int dt = 0; dt<m; dt++)
     delete []prdt_a_oldc[dt];

  for(int cl = 0; cl<m; cl++)
     delete []clusterval[cl];


// STEP 2: DELETE THE ROWS
   delete[] a;
   delete[] old_c;
   delete[] new_c;
   delete[] similarity_s;
   delete[] distance_d;
   delete[] sum_prdt;
   delete[] msum_prdt;
   delete[] pearson_r;
   delete[] prdt_a_old_c;
   delete[] nominator;
   delete[] denominator;
   delete[] prdt_a_oldc;

   delete[]clusterval;

delete []r_data;
}


//**************************

int PASCAL WinMain (HINSTANCE hInstance,
                    HINSTANCE hPrevInstance,
                    LPSTR     lpszCmdLine,
                    int       nCmdShow)

{
	/*
	 * Start the MATLAB engine */
	 
	if (!(ep = engOpen(NULL))) {
		MessageBox ((HWND)NULL, (LPSTR)"Can't start MATLAB engine",
			(LPSTR) "Engwindemo.c", MB_OK);
		exit(-1);
	}
    
    oyelade();
    
    
    //close matlab!
    engClose(ep);
    
 	return(0);
}
